# Supplementary material for: Predicting and exploring network components involved in pathogenesis in the malaria parasite via novel subnetwork alignments
Source: BMC Syst Biol. 2015 Jun 11;9(Suppl 4):S1. doi: 10.1186/1752-0509-9-S4-S1 (PMC4474416; doi:10.1186/1752-0509-9-S4-S1)
Supplement: Additional file 1 — P. falciparum proteins that are annotated to be associate with Gene Ontology (GO) term GO0009405 (pathogenesis). [file 1752-0509-9-S4-S1-S1.xlsx]

## Sheet: Sheet1
Additional File 1. P. falciparum proteins that are annotated to be associate with Gene Ontology (GO) term GO0009405 (pathogenesis).
PF3D7_0100100			erythrocyte membrane protein 1, PfEMP1 (VAR)
PF3D7_0100300			erythrocyte membrane protein 1, PfEMP1 (VAR)
PF3D7_0101500			erythrocyte membrane protein 1 (PfEMP1), exon2, pseudogene (VAR)
PF3D7_0102500			erythrocyte binding antigen-181 (EBA181)
PF3D7_0113800			DBL containing protein, unknown function
PF3D7_0115700			erythrocyte membrane protein 1, PfEMP1 (VAR)
PF3D7_0200100			erythrocyte membrane protein 1, PfEMP1 (VAR)
PF3D7_0202600.1			conserved Plasmodium protein, unknown function
PF3D7_0202600.2			conserved Plasmodium protein, unknown function
PF3D7_0209000			6-cysteine protein (P230)
PF3D7_0221900			erythrocyte membrane protein 1 (PfEMP1), pseudogene
PF3D7_0223500			erythrocyte membrane protein 1, PfEMP1 (VAR)
PF3D7_0300100			erythrocyte membrane protein 1, PfEMP1 (VAR)
PF3D7_0302300			erythrocyte membrane protein 1 (PfEMP1), pseudogene
PF3D7_0323900			erythrocyte membrane protein 1 (PfEMP1), exon2, pseudogene (VAR)
PF3D7_0324900			erythrocyte membrane protein 1, PfEMP1 (VAR)
PF3D7_0400100			erythrocyte membrane protein 1, PfEMP1 (VAR)
PF3D7_0400400			erythrocyte membrane protein 1, PfEMP1 (VAR)
PF3D7_0402800			erythrocyte membrane protein 1 (PfEMP1), pseudogene
PF3D7_0412400			erythrocyte membrane protein 1, PfEMP1 (VAR)
PF3D7_0412700			erythrocyte membrane protein 1, PfEMP1 (VAR)
PF3D7_0412900			erythrocyte membrane protein 1, PfEMP1 (VAR)
PF3D7_0413100			erythrocyte membrane protein 1, PfEMP1 (VAR)
PF3D7_0413400			erythrocyte membrane protein 1 (PfEMP1), exon1, pseudogene (VAR pseudogene)
PF3D7_0420700			erythrocyte membrane protein 1, PfEMP1 (VAR)
PF3D7_0420900			erythrocyte membrane protein 1, PfEMP1 (VAR)
PF3D7_0421100			erythrocyte membrane protein 1, PfEMP1 (VAR)
PF3D7_0421300			erythrocyte membrane protein 1, PfEMP1 (VAR)
PF3D7_0424300			erythrocyte binding antigen-165, pseudogene (EBA165)
PF3D7_0425800			erythrocyte membrane protein 1, PfEMP1 (VAR)
PF3D7_0426000			erythrocyte membrane protein 1, PfEMP1 (VAR)
PF3D7_0500100			erythrocyte membrane protein 1, PfEMP1 (VAR)
PF3D7_0533100			erythrocyte membrane protein 1 (PfEMP1), truncated, pseudogene (VAR1CSA)
PF3D7_0600100			erythrocyte membrane protein 1 (PfEMP1), pseudogene (VAR)
PF3D7_0600200			erythrocyte membrane protein 1, PfEMP1 (VAR)
PF3D7_0600400			erythrocyte membrane protein 1, PfEMP1 (VAR)
PF3D7_0601400			erythrocyte membrane protein 1 (PfEMP1), pseudogene (VAR)
PF3D7_0617400			erythrocyte membrane protein 1, PfEMP1 (VAR)
PF3D7_0631200			erythrocyte membrane protein 1 (PfEMP1), pseudogene (VAR)
PF3D7_0632500			erythrocyte membrane protein 1, PfEMP1 (VAR)
PF3D7_0632800			erythrocyte membrane protein 1, PfEMP1 (VAR)
PF3D7_0700100			erythrocyte membrane protein 1, PfEMP1 (VAR)
PF3D7_0701000			erythrocyte membrane protein 1 (PfEMP1), pseudogene
PF3D7_0711700			erythrocyte membrane protein 1, PfEMP1 (VAR)
PF3D7_0712000			erythrocyte membrane protein 1, PfEMP1 (VAR)
PF3D7_0712300			erythrocyte membrane protein 1, PfEMP1 (VAR)
PF3D7_0712400			erythrocyte membrane protein 1, PfEMP1 (VAR)
PF3D7_0712600			erythrocyte membrane protein 1, PfEMP1 (VAR)
PF3D7_0712800			erythrocyte membrane protein 1, PfEMP1 (VAR)
PF3D7_0712900			erythrocyte membrane protein 1, PfEMP1 (VAR)
PF3D7_0731500			erythrocyte binding antigen-175 (EBA175)
PF3D7_0733000			erythrocyte membrane protein 1, PfEMP1 (VAR)
PF3D7_0800100			erythrocyte membrane protein 1, PfEMP1 (VAR)
PF3D7_0800200			erythrocyte membrane protein 1, PfEMP1 (VAR)
PF3D7_0800300			erythrocyte membrane protein 1, PfEMP1 (VAR)
PF3D7_0808600			erythrocyte membrane protein 1, PfEMP1 (VAR)
PF3D7_0808700			erythrocyte membrane protein 1, PfEMP1 (VAR)
PF3D7_0809100			erythrocyte membrane protein 1, PfEMP1 (VAR)
PF3D7_0833500			erythrocyte membrane protein 1, PfEMP1 (VAR)
PF3D7_0900100			erythrocyte membrane protein 1, PfEMP1 (VAR)
PF3D7_0911800			conserved Plasmodium protein, unknown function
PF3D7_0930300			merozoite surface protein 1 (MSP1)
PF3D7_0937600			erythrocyte membrane protein 1, PfEMP1 (VAR)
PF3D7_0937800			erythrocyte membrane protein 1, PfEMP1 (VAR)
PF3D7_1000100			erythrocyte membrane protein 1, PfEMP1 (VAR)
PF3D7_1035700			duffy binding-like merozoite surface protein (DBLMSP)
PF3D7_1036300			merozoite surface protein (DBLMSP2)
PF3D7_1039400			erythrocyte membrane protein 1 (PfEMP1), pseudogene
PF3D7_1041300			erythrocyte membrane protein 1, PfEMP1 (VAR)
PF3D7_1100100			erythrocyte membrane protein 1, PfEMP1 (VAR)
PF3D7_1100200			erythrocyte membrane protein 1, PfEMP1 (VAR)
PF3D7_1131600			conserved Plasmodium protein, unknown function
PF3D7_1133400			apical membrane antigen 1 (AMA1)
PF3D7_1142300			conserved Plasmodium membrane protein, unknown function
PF3D7_1149000			antigen 332, DBL-like protein (Pf332)
PF3D7_1150400			erythrocyte membrane protein 1, PfEMP1 (VAR)
PF3D7_1200100			erythrocyte membrane protein 1, PfEMP1 (VAR)
PF3D7_1200400			erythrocyte membrane protein 1, PfEMP1 (VAR)
PF3D7_1200600			erythrocyte membrane protein 1, PfEMP1 (VAR2CSA)
PF3D7_1219300			erythrocyte membrane protein 1, PfEMP1 (VAR)
PF3D7_1219400			erythrocyte membrane protein 1 (PfEMP1), pseudogene (VAR)
PF3D7_1240200			erythrocyte membrane protein 1 (PfEMP1), pseudogene
PF3D7_1240300			erythrocyte membrane protein 1, PfEMP1 (VAR)
PF3D7_1240400			erythrocyte membrane protein 1, PfEMP1 (VAR)
PF3D7_1240600			erythrocyte membrane protein 1, PfEMP1 (VAR)
PF3D7_1240900			erythrocyte membrane protein 1, PfEMP1 (VAR)
PF3D7_1255200			erythrocyte membrane protein 1, PfEMP1 (VAR)
PF3D7_1300100			erythrocyte membrane protein 1, PfEMP1 (VAR)
PF3D7_1300300			erythrocyte membrane protein 1, PfEMP1 (VAR)
PF3D7_1301600			erythrocyte binding antigen-140 (EBA140)
PF3D7_1371600			erythrocyte binding like protein 1, pseudogene (EBL1)
PF3D7_1373500			erythrocyte membrane protein 1, PfEMP1 (VAR)
PF3D7_1400100			erythrocyte membrane protein 1 (PfEMP1), truncated, pseudogene
PF3D7_1430400			conserved Plasmodium protein, unknown function
PF3D7_1480100			erythrocyte membrane protein 1 (PfEMP1), truncated, pseudogene
