# Supplementary material for: Predicting and exploring network components involved in pathogenesis in the malaria parasite via novel subnetwork alignments
Source: BMC Syst Biol. 2015 Jun 11;9(Suppl 4):S1. doi: 10.1186/1752-0509-9-S4-S1 (PMC4474416; doi:10.1186/1752-0509-9-S4-S1)
Supplement: Additional File 2 — Predicted functional orthologs involved in pathogenesis in P. falciparum. The query genome is P. falciparum, and the target genome is E. coli. GO: Gene Ontology. BP: Biological Process. MF: Molecular Function. CC: Cellular Component. [file 1752-0509-9-S4-S1-S2.xlsx]

## Sheet: Sheet1
Additional File 2. Predicted functional orthologs involved in pathogenesis in P. falciparum. The query genome is P. falciparum, and the target genome is E. coli.
GO: Gene Ontology. BP: Biological Process. MF: Molecular Function. CC: Cellular Component.
PlasmoDB New ID	PlasmoDB Old ID	Query protein annotation	query GO BP	query GO MF	query CC	target UniProt ID	Target Gene Name	Target protein annotation	target BP	target MF	target CC	BLAST e-score	Rank
PF3D7_1318700	MAL13P1.102	conserved Plasmodium protein, unknown function	x	x	x	P75931	mviM	Virulence factor mviM homolog;	0005488:binding|*|0016491:oxidoreductase activity|*|0003824:catalytic activity	0055114:oxidation reduction|*|0008152:metabolic process|*|0009405:pathogenesis	x	1001	1
PF3D7_1212800	PFL0630w	iron-sulfur subunit of succinate dehydrogenase	0016491:oxidoreductase activity|*|0009055:electron carrier activity|*|0051536:iron-sulfur cluster binding|*|0051537:2 iron, 2 sulfur cluster binding|*|0008177:succinate dehydrogenase (ubiquinone) activity|*|0005506:iron ion binding|*|0046872:metal ion binding	0055114:oxidation reduction|*|0006099:tricarboxylic acid cycle	x	P0C077	relE	Toxin relE;	x	0006950:response to stress|*|0045449:regulation of transcription|*|0009405:pathogenesis|*|0006350:transcription	x	1001	1
PF3D7_0810600	PF08_0096	RNA helicase, putative;	0016787:hydrolase activity|*|0000166:nucleotide binding|*|0004386:helicase activity|*|0005524:ATP binding|*|0008026:ATP-dependent helicase activity|*|0003676:nucleic acid binding	x	x	P21499	rnr	Ribonuclease R;	0003676:nucleic acid binding|*|0004540:ribonuclease activity|*|0003723:RNA binding|*|0004527:exonuclease activity|*|0004518:nuclease activity|*|0016787:hydrolase activity	0009405:pathogenesis|*|0016070:RNA metabolic process	x	1001	1
PF3D7_1241800	PFL2010c	DEAD/DEAH box ATP-dependent RNA helicase, putative	0005524:ATP binding|*|0016787:hydrolase activity|*|0004386:helicase activity|*|0008026:ATP-dependent helicase activity|*|0003676:nucleic acid binding	x	x	P0C077	relE	Toxin relE;	x	0006950:response to stress|*|0045449:regulation of transcription|*|0009405:pathogenesis|*|0006350:transcription	x	1001	2
PF3D7_1364200	PF13_0339	conserved Plasmodium protein, unknown function	x	x	x	P21499	rnr	Ribonuclease R;	0003676:nucleic acid binding|*|0004540:ribonuclease activity|*|0003723:RNA binding|*|0004527:exonuclease activity|*|0004518:nuclease activity|*|0016787:hydrolase activity	0009405:pathogenesis|*|0016070:RNA metabolic process	x	1001	2
PF3D7_0208600	PFB0390w	ribosome-recycling factor, putative (RRF)	x	0006412:translation	x	P75931	mviM	Virulence factor mviM homolog;	0005488:binding|*|0016491:oxidoreductase activity|*|0003824:catalytic activity	0055114:oxidation reduction|*|0008152:metabolic process|*|0009405:pathogenesis	x	1001	2
PF3D7_1229300	PFL1415w	conserved Plasmodium protein, unknown function	x	x	x	P0C077	relE	Toxin relE;	x	0006950:response to stress|*|0045449:regulation of transcription|*|0009405:pathogenesis|*|0006350:transcription	x	1001	3
PF3D7_0306800	PFC0285c	T-complex protein beta subunit, putative	0051082:unfolded protein binding|*|0005524:ATP binding|*|0005515:protein binding|*|0000166:nucleotide binding	0006457:protein folding|*|0044267:cellular protein metabolic process	0005737:cytoplasm	P75931	mviM	Virulence factor mviM homolog;	0005488:binding|*|0016491:oxidoreductase activity|*|0003824:catalytic activity	0055114:oxidation reduction|*|0008152:metabolic process|*|0009405:pathogenesis	x	114	3
PF3D7_1365900	PF13_0346	60S ribosomal protein L40/UBI, putative	0003735:structural constituent of ribosome	0006412:translation	0005622:intracellular|*|0005840:ribosome	P21499	rnr	Ribonuclease R;	0003676:nucleic acid binding|*|0004540:ribonuclease activity|*|0003723:RNA binding|*|0004527:exonuclease activity|*|0004518:nuclease activity|*|0016787:hydrolase activity	0009405:pathogenesis|*|0016070:RNA metabolic process	x	1001	3
PF3D7_0300100	PFC0005w	erythrocyte membrane protein 1, PfEMP1 (VAR)	0004872:receptor activity	0009405:pathogenesis	0016021:integral to membrane	P21499	rnr	Ribonuclease R;	0003676:nucleic acid binding|*|0004540:ribonuclease activity|*|0003723:RNA binding|*|0004527:exonuclease activity|*|0004518:nuclease activity|*|0016787:hydrolase activity	0009405:pathogenesis|*|0016070:RNA metabolic process	x	1001	4
PF3D7_1148800	PF11_0504	Plasmodium exported protein (hyp11), unknown function	x	x	x	P75931	mviM	Virulence factor mviM homolog;	0005488:binding|*|0016491:oxidoreductase activity|*|0003824:catalytic activity	0055114:oxidation reduction|*|0008152:metabolic process|*|0009405:pathogenesis	x	1001	4
PF3D7_1337200	MAL13P1.186	1-deoxy-D-xylulose 5-phosphate synthase	0003824:catalytic activity|*|0016740:transferase activity|*|0008661:1-deoxy-D-xylulose-5-phosphate synthase activity	0008152:metabolic process	x	P0C077	relE	Toxin relE;	x	0006950:response to stress|*|0045449:regulation of transcription|*|0009405:pathogenesis|*|0006350:transcription	x	1001	4
PF3D7_0731100	MAL7P1.172	Plasmodium exported protein (PHISTc), unknown function (GEXP11)	x	x	x	P0C077	relE	Toxin relE;	x	0006950:response to stress|*|0045449:regulation of transcription|*|0009405:pathogenesis|*|0006350:transcription	x	1001	5
PF3D7_1451200	PF14_0487	conserved Plasmodium protein, unknown function	x	x	x	P75931	mviM	Virulence factor mviM homolog;	0005488:binding|*|0016491:oxidoreductase activity|*|0003824:catalytic activity	0055114:oxidation reduction|*|0008152:metabolic process|*|0009405:pathogenesis	x	1001	5
PF3D7_1418000	PF14_0178	ubiquitin fusion degradation protein UFD1, putative (UFD1)	x	0006511:ubiquitin-dependent protein catabolic process	x	P21499	rnr	Ribonuclease R;	0003676:nucleic acid binding|*|0004540:ribonuclease activity|*|0003723:RNA binding|*|0004527:exonuclease activity|*|0004518:nuclease activity|*|0016787:hydrolase activity	0009405:pathogenesis|*|0016070:RNA metabolic process	x	1001	5
PF3D7_1469900	PF14_0667	conserved Plasmodium protein, unknown function	x	x	x	P0C077	relE	Toxin relE;	x	0006950:response to stress|*|0045449:regulation of transcription|*|0009405:pathogenesis|*|0006350:transcription	x	1001	6
PF3D7_1342400	PF13_0232	casein kinase II beta chain (CK2beta2)	0019887:protein kinase regulator activity|*|0016301:kinase activity	x	0005956:protein kinase CK2 complex	P75931	mviM	Virulence factor mviM homolog;	0005488:binding|*|0016491:oxidoreductase activity|*|0003824:catalytic activity	0055114:oxidation reduction|*|0008152:metabolic process|*|0009405:pathogenesis	x	1001	7
PF3D7_0310900	PFC0455w	conserved Plasmodium protein, unknown function	x	x	x	P0C077	relE	Toxin relE;	x	0006950:response to stress|*|0045449:regulation of transcription|*|0009405:pathogenesis|*|0006350:transcription	x	1001	8
PF3D7_1416900	PF14_0167	prefoldin subunit 2, putative	0051082:unfolded protein binding	0006457:protein folding	0016272:prefoldin complex	P21499	rnr	Ribonuclease R;	0003676:nucleic acid binding|*|0004540:ribonuclease activity|*|0003723:RNA binding|*|0004527:exonuclease activity|*|0004518:nuclease activity|*|0016787:hydrolase activity	0009405:pathogenesis|*|0016070:RNA metabolic process	x	1001	8
PF3D7_1008100	PF10_0079	Conserved Plasmodium protein;	0005515:protein binding|*|0003677:DNA binding|*|0008270:zinc ion binding|*|0046872:metal ion binding	x	x	P0C077	relE	Toxin relE;	x	0006950:response to stress|*|0045449:regulation of transcription|*|0009405:pathogenesis|*|0006350:transcription	x	1001	9
PF3D7_0823300	PF08_0034	histone acetyltransferase GCN5 (GCN5)	0008080:N-acetyltransferase activity|*|0016740:transferase activity	0008152:metabolic process	x	P75931	mviM	Virulence factor mviM homolog;	0005488:binding|*|0016491:oxidoreductase activity|*|0003824:catalytic activity	0055114:oxidation reduction|*|0008152:metabolic process|*|0009405:pathogenesis	x	1001	9
PF3D7_1008000	PF10_0078	inositol polyphosphate kinase, putative (IPK1)	0016787:hydrolase activity|*|0008440:inositol trisphosphate 3-kinase activity	x	x	P21499	rnr	Ribonuclease R;	0003676:nucleic acid binding|*|0004540:ribonuclease activity|*|0003723:RNA binding|*|0004527:exonuclease activity|*|0004518:nuclease activity|*|0016787:hydrolase activity	0009405:pathogenesis|*|0016070:RNA metabolic process	x	1001	9
PF3D7_1013500	PF10_0132	phosphoinositide-specific phospholipase C (PI-PLC)	0004629:phospholipase C activity|*|0004435:phosphoinositide phospholipase C activity|*|0008081:phosphoric diester hydrolase activity|*|0004871:signal transducer activity	0007242:intracellular signaling cascade|*|0006629:lipid metabolic process|*|0007165:signal transduction	x	P21499	rnr	Ribonuclease R;	0003676:nucleic acid binding|*|0004540:ribonuclease activity|*|0003723:RNA binding|*|0004527:exonuclease activity|*|0004518:nuclease activity|*|0016787:hydrolase activity	0009405:pathogenesis|*|0016070:RNA metabolic process	x	1001	10
PF3D7_0919000	PFI0930c	nucleosome assembly protein (NAPS)	x	0006334:nucleosome assembly	0005634:nucleus	P75931	mviM	Virulence factor mviM homolog;	0005488:binding|*|0016491:oxidoreductase activity|*|0003824:catalytic activity	0055114:oxidation reduction|*|0008152:metabolic process|*|0009405:pathogenesis	x	1001	10
